# Supplementary material for: Changes in the Vaginal Microbiome and Associated Toxicities Following Radiation Therapy for Gynecologic Cancers
Source: Front Cell Infect Microbiol. 2021 Oct 27;11:680038. doi: 10.3389/fcimb.2021.680038 (PMC8580013; doi:10.3389/fcimb.2021.680038)
Supplement: Supplementary file 1 [file DataSheet_1.xlsx]

## Sheet: Sup Table 1
	Supplementary Table 1: VM samples and associated metadata
SampleID	Cohort	Subject	Timepoint	Age	Disease	Race	BMI	PH	Cancer Stage	SMOKER	ALCOHOL	Sexual_Intercourse_4W	HRT use
EC1	Blank	Blank	NA	NA	NA	NA	NA	NA	NA	NA	NA	NA	NA
B106	Blank	Blank	NA	NA	NA	NA	NA	NA	NA	NA	NA	NA	NA
B105	Blank	Blank	NA	NA	NA	NA	NA	NA	NA	NA	NA	NA	NA
B102	Blank	Blank	NA	NA	NA	NA	NA	NA	NA	NA	NA	NA	NA
B101	Blank	Blank	NA	NA	NA	NA	NA	NA	NA	NA	NA	NA	NA
B082	Blank	Blank	NA	NA	NA	NA	NA	NA	NA	NA	NA	NA	NA
B003	Blank	Blank	NA	NA	NA	NA	NA	NA	NA	NA	NA	NA	NA
B002	Blank	Blank	NA	NA	NA	NA	NA	NA	NA	NA	NA	NA	NA
B001	Blank	Blank	NA	NA	NA	NA	NA	NA	NA	NA	NA	NA	NA
gm042_0	healthy	GEM1042	T0	30	NA	Black	33.89	4	NA	PAST	1	Yes	Yes
gm001_3	healthy	GEM1001	T1	65	NA	White	20.01	7	NA	NA	NA	Yes	No
gm133_0	cancer	GEM1133	T0	30	Cervical	Black	19.92	6	NA	NEVER	1	No	No
gm002_1	healthy	GEM1002	T1	73	NA	White	20.85	5	NA	NA	NA	Yes	Yes
gm002_2	healthy	GEM1002	T2	73	NA	White	20.85	5	NA	NA	NA	Yes	Yes
gm002_3	healthy	GEM1002	T3	73	NA	White	20.85	5	NA	NA	NA	Yes	Yes
yn023_0	cancer	GYN6023	T0	32	Cervical	White	26.14	NA	3	NA	NA	Yes	NA
gm003_1	healthy	GEM1003	T1	68	NA	White	39.65	NA	NA	NA	NA	Yes	No
gm003_2	healthy	GEM1003	T2	68	NA	White	39.65	5	NA	NA	NA	No	No
gm003_3	healthy	GEM1003	T3	68	NA	White	39.65	9	NA	NA	NA	Yes	Yes
gm051_0	healthy	GEM1051	T0	33	NA	White	21.25	7	NA	PAST	2	No	Yes
gm004_2	healthy	GEM1004	T2	71	NA	White	25.23	NA	NA	NA	NA	No	Yes
gm004_3	healthy	GEM1004	T3	71	NA	White	25.23	7.5	NA	NA	NA	Yes	Yes
gm070_0	cancer	GEM1070	T0	34	Cervical	White	NA	5	2	PAST	3	Yes	No
gm006_2	healthy	GEM1006	T2	55	NA	White	26.25	6	NA	NA	NA	No	No
gm006_3	healthy	GEM1006	T3	55	NA	White	26.25	6	NA	NA	NA	No	No
gm063_0	cancer	GEM1063	T0	35	Cervical	Black	28.08	8	1	NEVER	1	No	No
gm007_1	healthy	GEM1007	T1	67	NA	White	27.63	5	NA	NA	NA	Yes	Yes
gm007_2	healthy	GEM1007	T2	67	NA	White	27.63	5	NA	NA	NA	Yes	Yes
gm007_3	healthy	GEM1007	T3	67	NA	White	27.63	5	NA	NA	NA	Yes	Yes
yn015_0	cancer	GYN6015	T0	35	Cervical	White	43.2	NA	1	NA	NA	Yes	NA
gm059_0	cancer	GEM1059	T0	37	Endometrial	White	37.62	5	2	NA	NA	Yes	No
gm009_1	healthy	GEM1009	T1	61	NA	Black	23.33	6	NA	NA	NA	Yes	Yes
gm009_2	healthy	GEM1009	T2	61	NA	Black	23.33	NA	NA	NA	NA	NA	No
gm009_3	healthy	GEM1009	T3	61	NA	Black	23.33	NA	NA	NA	NA	Yes	No
gm060_0	healthy	GEM1060	T0	40	NA	Black	18.42	8	NA	NEVER	1	NA	No
gm095_0	healthy	GEM1095	T0	41	NA	White	24.69	7	NA	NEVER	1	Yes	Yes
gm011_1	healthy	GEM1011	T1	62	NA	Asian	17.71	7	NA	NA	NA	No	Yes
gm011_2	healthy	GEM1011	T2	62	NA	Asian	17.71	5	NA	NA	NA	No	Yes
gm011_3	healthy	GEM1011	T3	62	NA	Asian	17.71	5	NA	NA	NA	Yes	Yes
gm058_0	cancer	GEM1058	T0	41	Cervical	White	23.73	5	2	NEVER	4	No	No
gm013_2	healthy	GEM1013	T2	63	NA	Black	30.23	5	NA	NA	NA	Yes	No
gm013_3	healthy	GEM1013	T3	63	NA	Black	30.23	5	NA	NA	NA	No	No
yn013_0	cancer	GYN6013	T0	42	Cervical	Black	24.1	NA	1	NA	NA	Yes	NA
yn017_0	cancer	GYN6017	T0	42	Cervical	White	40.16	NA	2	NA	NA	Yes	NA
yn022_0	cancer	GYN6022	T0	44	Cervical	Black	30.62	NA	2	NA	NA	No	NA
gm092_0	healthy	GEM1092	T0	45	NA	Black	28.32	7	NA	NEVER	1	Yes	No
gm017_2	healthy	GEM1017	T1	66	NA	White	24.21	NA	NA	NA	NA	No	No
gm017_3	healthy	GEM1017	T2	66	NA	White	24.21	1	NA	NA	NA	NA	No
gm029_0	cancer	GEM1029	T0	45	Cervical	White	25.51	5	2	NEVER	NA	Yes	No
gm018_1	cancer	GEM1018	T1	51	Cervical	White	25.06	8	3	NA	NA	Yes	No
gm018_2	cancer	GEM1018	T2	51	Cervical	White	25.06	7	3	NA	NA	No	No
gm071_0	cancer	GEM1071	T0	45	Cervical	Black	46.51	4	2	NEVER	1	No	No
gm019_1	healthy	GEM1019	T1	58	NA	White	22.67	5	NA	NA	NA	Yes	Yes
gm019_2	healthy	GEM1019	T2	58	NA	White	22.67	5	NA	NA	NA	Yes	Yes
gm019_3	healthy	GEM1019	T3	58	NA	White	22.67	5	NA	NA	NA	No	Yes
gm108_0	cancer	GEM1108	T0	45	Cervical	Black	29.49	7	1	NEVER	1	No	No
gm020_2	healthy	GEM1020	T2	65	NA	Black	40.5	7	NA	NA	NA	Yes	Yes
gm094_0	healthy	GEM1094	T0	46	NA	White	26.62	7	NA	PAST	2	Yes	No
gm021_2	healthy	GEM1021	T2	58	NA	White	33.45	5	NA	NA	NA	Yes	No
gm021_3	healthy	GEM1021	T3	58	NA	White	33.45	5	NA	NA	NA	Yes	No
gm068_0	healthy	GEM1068	T0	46	NA	Black	28.49	5	NA	NEVER	1	Yes	No
gm022_1	cancer	GEM1022	T1	68	Endometrial	White	17.54	7	2	NA	NA	No	No
gm022_2	cancer	GEM1022	T2	68	Endometrial	White	17.54	7	2	NA	NA	Yes	No
gm099_0	cancer	GEM1099	T0	46	Cervical	White	30.3	5	2	NA	NA	NA	Yes
gm024_1	cancer	GEM1024	T1	64	Endometrial	Black	31.79	5	1	NA	NA	Yes	No
gm024_2	cancer	GEM1024	T2	64	Endometrial	Black	31.79	5	1	NA	NA	Yes	No
gm024_3	cancer	GEM1024	T3	64	Endometrial	Black	31.79	4	1	NA	NA	No	No
gm106_0	cancer	GEM1106	T0	47	Endometrial	Black	39.68	4	1	PAST	1	Yes	No
gm025_1	healthy	GEM1025	T1	64	NA	White	20.94	6	NA	NA	NA	No	No
gm025_2	healthy	GEM1025	T2	64	NA	White	20.94	7	NA	NA	NA	Yes	No
gm025_3	healthy	GEM1025	T3	64	NA	White	20.94	6	NA	NA	NA	No	No
gm123_0	cancer	GEM1123	T0	47	Cervical	White	19.26	6	4	NEVER	1	No	No
gm027_1	cancer	GEM1027	T1	66	Endometrial	White	31.88	7	2	NA	NA	Yes	No
gm027_2	cancer	GEM1027	T2	66	Endometrial	White	31.88	6	2	NA	NA	No	No
gm027_3	cancer	GEM1027	T3	66	Endometrial	White	31.88	9	2	NA	NA	No	No
gm080_0	healthy	GEM1080	T0	48	NA	Black	26.5	6.5	NA	NEVER	2	Yes	No
gm028_1	healthy	GEM1028	T1	75	NA	White	25.77	6	NA	NA	NA	No	Yes
gm028_2	healthy	GEM1028	T2	75	NA	White	25.77	10	NA	NA	NA	Yes	Yes
gm028_3	healthy	GEM1028	T3	75	NA	White	25.77	7	NA	NA	NA	Yes	Yes
gm097_0	cancer	GEM1097	T0	48	Cervical	White	20.5	6	2	NEVER	1	No	No
gm111_0	healthy	GEM1111	T0	49	NA	White	21.46	3	NA	NEVER	1	Yes	No
gm101_0	healthy	GEM1101	T0	49	NA	White	24.8	6	NA	NEVER	1	Yes	No
gm031_1	healthy	GEM1031	T1	71	NA	White	21.79	7	NA	NA	NA	No	No
gm031_2	healthy	GEM1031	T2	71	NA	White	21.79	7	NA	NA	NA	No	Yes
gm031_3	healthy	GEM1031	T3	71	NA	White	21.79	6	NA	NA	NA	Yes	Yes
yn011_0	cancer	GYN6011	T0	49	Cervical	Black	20.8	NA	3	NA	NA	No	NA
gm032_1	healthy	GEM1032	T1	72	NA	White	26.29	5	NA	NA	NA	Yes	Yes
gm032_2	healthy	GEM1032	T2	72	NA	White	26.29	5	NA	NA	NA	No	Yes
gm032_3	healthy	GEM1032	T3	72	NA	White	26.29	5	NA	NA	NA	No	Yes
gm069_0	healthy	GEM1069	T0	50	NA	Black	48.06	5	NA	NEVER	2	Yes	No
gm033_1	healthy	GEM1033	T1	63	NA	Black	24.54	NA	NA	NA	NA	NA	Yes
gm033_2	healthy	GEM1033	T2	63	NA	Black	24.54	5	NA	NA	NA	Yes	Yes
gm033_3	healthy	GEM1033	T3	63	NA	Black	24.54	5	NA	NA	NA	Yes	Yes
gm104_0	healthy	GEM1104	T0	50	NA	White	35.73	5	NA	NEVER	1	No	No
gm057_0	cancer	GEM1057	T0	50	Cervical	Black	25.86	8	3	CURRENT	1	No	No
gm077_0	healthy	GEM1077	T0	51	NA	Black	20.98	5	NA	NEVER	1	Yes	No
gm037_1	cancer	GEM1037	T1	54	Endometrial	White	28.79	5	3	NA	NA	Yes	No
gm037_2	cancer	GEM1037	T2	54	Endometrial	White	28.79	6	3	NA	NA	Yes	No
gm137_0	cancer	GEM1137	T0	51	Cervical	White	25.74	NA	1	NEVER	1	Yes	Yes
gm018_0	cancer	GEM1018	T0	51	Cervical	White	25.06	6	3	CURRENT	1	No	No
gm039_2	healthy	GEM1039	T2	70	NA	White	25.06	7	NA	NA	NA	Yes	No
gm039_3	healthy	GEM1039	T3	70	NA	White	25.06	7	NA	NA	NA	No	No
gm008_0	healthy	GEM1008	T0	52	NA	Asian	23.77	4	NA	NEVER	1	Yes	Yes
gm040_1	healthy	GEM1040	T1	58	NA	Black	40.35	13	NA	NA	NA	Yes	No
gm040_2	healthy	GEM1040	T2	58	NA	Black	40.35	2	NA	NA	NA	Yes	No
gm040_3	healthy	GEM1040	T3	58	NA	Black	40.35	4	NA	NA	NA	No	No
gm053_0	healthy	GEM1053	T0	52	NA	White	19.65	8	NA	NEVER	3	Yes	No
gm087_0	healthy	GEM1087	T0	52	NA	Black	53.55	6	NA	NEVER	1	Yes	No
gm110_0	healthy	GEM1110	T0	52	NA	Black	40.43	5	NA	NEVER	2	Yes	No
gm112_0	healthy	GEM1112	T0	52	NA	Black	28.29	5	NA	NEVER	1	Yes	No
gm044_1	cancer	GEM1044	T1	74	Endometrial	White	34.54	5	3	NA	NA	Yes	No
gm044_3	cancer	GEM1044	T3	74	Endometrial	White	34.54	8	3	NA	NA	No	No
gm091_0	cancer	GEM1091	T0	52	Cervical	Black	33.75	5	1	PAST	1	No	No
gm124_0	cancer	GEM1124	T0	52	Endometrial	White	40.43	6	1	NEVER	1	Yes	No
gm046_1	healthy	GEM1046	T1	59	NA	White	29.28	7	NA	NA	NA	No	No
gm046_2	healthy	GEM1046	T2	59	NA	White	29.28	6	NA	NA	NA	No	No
gm046_3	healthy	GEM1046	T3	59	NA	White	29.28	6	NA	NA	NA	No	No
gm103_0	healthy	GEM1103	T0	53	NA	White	23.4	6	NA	NEVER	2	Yes	Yes
gm047_1	healthy	GEM1047	T1	67	NA	White	26.15	NA	NA	NA	NA	Yes	Yes
gm047_2	healthy	GEM1047	T2	67	NA	White	26.15	6	NA	NA	NA	NA	Yes
gm047_3	healthy	GEM1047	T3	67	NA	White	26.15	6	NA	NA	NA	No	Yes
gm089_0	healthy	GEM1089	T0	53	NA	White	21.92	NA	NA	NEVER	3	Yes	No
gm090_0	healthy	GEM1090	T0	53	NA	Black	27.62	5	NA	NEVER	1	Yes	No
gm016_0	healthy	GEM1016	T0	54	NA	Black	27.8	5	NA	NA	NA	NA	Yes
gm084_0	healthy	GEM1084	T0	54	NA	Asian	24.87	5	NA	NEVER	1	NA	No
gm107_0	healthy	GEM1107	T0	54	NA	Black	41.98	4	NA	NEVER	1	Yes	No
gm053_1	healthy	GEM1053	T1	66	NA	White	19.65	7	NA	NA	NA	No	No
gm053_2	healthy	GEM1053	T2	66	NA	White	19.65	6	NA	NA	NA	Yes	No
gm053_3	healthy	GEM1053	T3	66	NA	White	19.65	0	NA	NA	NA	Yes	No
gm037_0	cancer	GEM1037	T0	54	Endometrial	White	28.79	5	3	NEVER	1	Yes	No
gm054_1	cancer	GEM1054	T1	69	Endometrial	Black	35.87	6	1	NA	NA	Yes	No
gm054_2	cancer	GEM1054	T2	69	Endometrial	Black	35.87	7	1	NA	NA	Yes	No
gm054_3	cancer	GEM1054	T3	69	Endometrial	Black	35.87	7	1	NA	NA	Yes	No
gm088_0	cancer	GEM1088	T0	55	Cervical	Black	28.4	8	3	NA	NA	NA	Yes
gm006_0	healthy	GEM1006	T0	55	NA	White	26.25	7	NA	PAST	3	No	No
gm056_1	cancer	GEM1056	T1	50	Cervical	Black	30.91	4	1	NA	NA	Yes	No
gm056_2	cancer	GEM1056	T2	50	Cervical	Black	30.91	5	1	NA	NA	Yes	No
gm056_3	cancer	GEM1056	T3	50	Cervical	Black	30.91	4.5	1	NA	NA	Yes	No
gm015_0	healthy	GEM1015	T0	55	NA	White	23.56	5	NA	NEVER	1	Yes	No
yn006_0	cancer	GYN6006	T0	55	Endometrial	Black	28.5	NA	3	NA	1	Yes	NA
gm085_0	healthy	GEM1085	T0	56	NA	Black	41.19	5	NA	NEVER	1	No	No
gm050_0	cancer	GEM1050	T0	56	Endometrial	Black	40.77	5	1	NEVER	2	Yes	No
gm126_0	cancer	GEM1126	T0	56	Endometrial	Asian	27.02	6	1	NEVER	1	Yes	No
gm061_1	healthy	GEM1061	T1	65	NA	Black	29.76	NA	NA	NA	NA	Yes	No
gm061_2	healthy	GEM1061	T2	65	NA	Black	29.76	6	NA	NA	NA	Yes	No
gm044_0	cancer	GEM1044	T0	56	Endometrial	White	34.54	7	3	NEVER	NA	No	No
yn010_0	cancer	GYN6010	T0	56	Endometrial	Hispanic	31	NA	1	NA	NA	Yes	NA
gm035_0	healthy	GEM1035	T0	57	NA	White	36.94	NA	NA	PAST	2	No	No
gm075_0	healthy	GEM1075	T0	57	NA	Black	27.81	6	NA	NEVER	1	Yes	No
gm064_1	healthy	GEM1064	T1	63	NA	Black	34.51	7	NA	NA	NA	No	Yes
gm064_2	healthy	GEM1064	T2	63	NA	Black	34.51	6	NA	NA	NA	No	Yes
gm064_3	healthy	GEM1064	T3	63	NA	Black	34.51	7	NA	NA	NA	No	Yes
gm098_0	healthy	GEM1098	T0	57	NA	Black	38.95	5	NA	NEVER	NA	No	No
gm065_1	cancer	GEM1065	T1	57	Cervical	White	29.83	8	2	NA	NA	No	No
gm065_2	cancer	GEM1065	T2	57	Cervical	White	29.83	6	2	NA	NA	No	No
gm065_0	cancer	GEM1065	T0	57	Cervical	White	29.83	8	2	NEVER	1	No	No
gm081_0	cancer	GEM1081	T0	57	Endometrial	Black	31.95	6	1	NEVER	1	Yes	No
gm122_0	cancer	GEM1122	T0	57	Cervical	Black	28.34	5	1	CURRENT	NA	Yes	No
gm019_0	healthy	GEM1019	T0	58	NA	White	22.67	5	NA	NEVER	2	Yes	Yes
gm069_1	healthy	GEM1069	T1	50	NA	Black	48.06	NA	NA	NA	NA	Yes	No
gm069_2	healthy	GEM1069	T2	50	NA	Black	48.06	4	NA	NA	NA	Yes	No
gm069_3	healthy	GEM1069	T3	50	NA	Black	48.06	5	NA	NA	NA	Yes	No
gm021_0	healthy	GEM1021	T0	58	NA	White	33.45	5	NA	PAST	2	Yes	No
gm041_0	cancer	GEM1041	T0	58	Endometrial	Black	46.07	4	1	PAST	1	Yes	No
gm071_1	cancer	GEM1071	T1	45	Cervical	Black	46.51	9	2	NA	NA	No	No
gm071_2	cancer	GEM1071	T2	45	Cervical	Black	46.51	7	2	NA	NA	Yes	No
gm071_3	cancer	GEM1071	T3	45	Cervical	Black	46.51	5	2	NA	NA	Yes	No
gm047_0	healthy	GEM1047	T0	59	NA	White	26.15	5	NA	NEVER	2	No	Yes
gm056_0	cancer	GEM1056	T0	59	Cervical	Black	30.91	4	1	NEVER	1	No	No
gm073_1	cancer	GEM1073	T1	68	Endometrial	White	47.59	8	3	PAST	1	Yes	No
gm073_3	cancer	GEM1073	T3	68	Endometrial	White	47.59	4	3	NA	NA	Yes	No
gm130_0	cancer	GEM1130	T0	59	Cervical	Black	22.96	8	3	NEVER	1	No	No
gm074_1	cancer	GEM1074	T1	65	Endometrial	White	24.03	6	1	NA	NA	Yes	No
gm074_2	cancer	GEM1074	T2	65	Endometrial	White	24.03	7	1	NA	NA	Yes	No
gm074_3	cancer	GEM1074	T3	65	Endometrial	White	24.03	6	1	NA	NA	Yes	No
yn012_0	cancer	GYN6012	T0	59	Cervical	Black	32.9	NA	3	NA	NA	Yes	NA
gm030_0	healthy	GEM1030	T0	60	NA	Asian	34.94	5	NA	NEVER	1	Yes	No
gm072_0	healthy	GEM1072	T0	60	NA	Black	47.59	5	NA	NEVER	3	Yes	No
gm086_0	cancer	GEM1086	T0	60	Endometrial	Black	33.06	6	2	NEVER	2	Yes	No
gm078_1	healthy	GEM1078	T1	64	NA	Black	25.39	6	NA	NA	NA	No	No
gm078_2	healthy	GEM1078	T2	64	NA	Black	25.39	6	NA	NA	NA	No	No
gm078_3	healthy	GEM1078	T3	64	NA	Black	25.39	6	NA	NA	NA	No	No
gm009_0	healthy	GEM1009	T0	61	NA	Black	23.33	6	NA	PAST	3	No	No
gm010_0	healthy	GEM1010	T0	61	NA	Asian	25.74	6	NA	NEVER	1	No	No
gm081_2	cancer	GEM1081	T1	57	Endometrial	Black	31.95	7	1	NA	NA	No	No
gm081_3	cancer	GEM1081	T2	57	Endometrial	Black	31.95	6	1	NA	NA	No	No
gm011_0	healthy	GEM1011	T0	62	NA	Asian	17.71	5	NA	NEVER	1	No	Yes
gm082_1	cancer	GEM1082	T1	72	Endometrial	Black	37.55	NA	1	NA	NA	No	No
gm082_2	cancer	GEM1082	T2	72	Endometrial	Black	37.55	6	1	NA	NA	Yes	No
gm082_3	cancer	GEM1082	T3	72	Endometrial	Black	37.55	5	1	NA	NA	Yes	No
gm067_0	healthy	GEM1067	T0	62	NA	Black	26.62	5	NA	CURRENT	1	Yes	No
gm076_0	healthy	GEM1076	T0	62	NA	Black	24.79	5	NA	PAST	2	No	No
gm093_0	cancer	GEM1093	T0	62	Cervical	White	22.59	6	1	NA	NA	No	No
gm086_1	cancer	GEM1086	T1	60	Endometrial	Black	33.06	7	2	NA	NA	Yes	No
gm086_2	cancer	GEM1086	T2	60	Endometrial	Black	33.06	5	2	NA	NA	Yes	No
gm033_0	healthy	GEM1033	T0	63	NA	Black	24.54	4	NA	PAST	2	Yes	Yes
gm064_0	healthy	GEM1064	T0	63	NA	Black	34.51	6	NA	NEVER	1	No	Yes
gm013_0	healthy	GEM1013	T0	63	NA	Black	30.23	5	NA	NEVER	NA	No	No
gm043_0	healthy	GEM1043	T0	63	NA	White	21.09	4	NA	PAST	1	Yes	No
gm100_0	cancer	GEM1100	T0	63	Endometrial	White	36.76	6	3	PAST	1	Yes	No
gm091_1	cancer	GEM1091	T1	52	Cervical	Black	33.75	7	1	NA	NA	Yes	No
gm091_3	cancer	GEM1091	T3	52	Cervical	Black	33.75	9	1	NA	NA	Yes	No
gm128_0	cancer	GEM1128	T0	63	Endometrial	White	20.77	5.5	NA	NEVER	1	Yes	No
yn008_0	cancer	GYN6008	T0	63	Endometrial	Black	44.2	NA	2	NA	1	Yes	NA
gm093_1	cancer	GEM1093	T1	62	Cervical	White	22.59	5	1	NA	NA	No	No
gm093_2	cancer	GEM1093	T2	62	Cervical	White	22.59	6	1	NA	NA	No	No
gm093_3	cancer	GEM1093	T3	62	Cervical	White	22.59	9	1	NA	NA	NA	No
yn009_0	cancer	GYN6009	T0	63	Endometrial	Black	42.6	NA	1	NA	NA	No	NA
yn024_0	cancer	GYN6024	T0	63	Endometrial	Black	31.79	NA	2	NA	NA	Yes	NA
gm109_0	cancer	GEM1109	T0	64	Endometrial	White	49.09	7	2	NEVER	1	Yes	Yes
gm024_0	cancer	GEM1024	T0	64	Endometrial	Black	31.79	4	1	NEVER	1	No	No
gm025_0	healthy	GEM1025	T0	64	NA	White	20.94	7	NA	NEVER	2	No	No
gm046_0	healthy	GEM1046	T0	64	NA	White	29.28	5	NA	NEVER	1	No	No
gm078_0	healthy	GEM1078	T0	64	NA	Black	25.39	5	NA	NEVER	1	No	No
gm066_0	cancer	GEM1066	T0	65	Endometrial	White	33.78	5	2	PAST	1	NA	No
gm020_0	healthy	GEM1020	T0	65	NA	Black	40.5	4	NA	NEVER	NA	No	No
gm001_2	healthy	GEM1001	T0	65	NA	White	20.01	6	NA	NA	NA	NA	No
gm062_0	healthy	GEM1062	T0	65	NA	Black	29.76	4	NA	NA	NA	Yes	No
gm106_1	cancer	GEM1106	T1	47	Endometrial	Black	39.68	6	1	NA	NA	Yes	No
gm106_2	cancer	GEM1106	T2	47	Endometrial	Black	39.68	6	1	NA	NA	Yes	No
gm106_3	cancer	GEM1106	T3	47	Endometrial	Black	39.68	5	1	NA	NA	No	No
gm074_0	cancer	GEM1074	T0	65	Endometrial	White	24.03	5	1	NEVER	1	No	No
gm017_1	healthy	GEM1017	T0	66	NA	White	24.21	5	NA	NA	NA	Yes	No
gm036_0	healthy	GEM1036	T0	66	NA	Black	27.34	NA	NA	PAST	1	No	No
gm096_0	cancer	GEM1096	T0	66	Endometrial	Black	27.45	5	2	NEVER	NA	No	No
gm132_0	cancer	GEM1132	T0	66	Endometrial	Black	32.44	6	1	NEVER	NA	NA	No
gm027_0	cancer	GEM1027	T0	66	Endometrial	White	31.88	7	2	CURRENT	1	No	No
gm054_0	cancer	GEM1054	T0	66	Endometrial	Black	35.87	7	1	NEVER	1	Yes	No
gm007_0	healthy	GEM1007	T0	67	NA	White	27.63	4	NA	PAST	3	Yes	Yes
gm049_0	healthy	GEM1049	T0	67	NA	Black	35.61	5	NA	NEVER	1	Yes	No
gm061_3	healthy	GEM1062	T0	67	NA	Black	42.79	5	NA	NEVER	1	Yes	No
gm003_0	healthy	GEM1003	T0	68	NA	White	39.65	6	NA	NEVER	1	No	No
gm022_0	cancer	GEM1022	T0	68	Endometrial	White	17.54	8	2	NEVER	1	No	No
gm073_0	cancer	GEM1073	T0	68	Endometrial	White	47.59	7	3	NA	NA	No	No
gm038_0	healthy	GEM1038	T0	69	NA	White	32.12	5	NA	NEVER	1	No	Yes
gm055_0	healthy	GEM1055	T0	69	NA	Black	26.39	5	NA	PAST	2	No	No
gm117_0	cancer	GEM1117	T0	69	Cervical	Black	31.75	6	2	NEVER	1	NA	No
gm039_0	healthy	GEM1039	T0	70	NA	White	25.06	6	NA	PAST	1	Yes	Yes
gm040_0	healthy	GEM1040	T0	70	NA	Black	40.35	6	NA	NEVER	1	Yes	No
gm052_0	healthy	GEM1052	T0	70	NA	White	20.12	7	NA	NEVER	1	Yes	No
gm061_0	healthy	GEM1061	T0	70	NA	Black	29.76	6	NA	NEVER	NA	Yes	No
gm127_0	cancer	GEM1127	T0	70	Cervical	White	31.09	6	3	NEVER	3	No	No
yn025_0	cancer	GYN6025	T0	70	Endometrial	Black	27.65	NA	NA	NA	NA	No	NA
gm004_0	healthy	GEM1004	T0	71	NA	White	25.23	5	NA	NEVER	1	Yes	Yes
gm031_0	healthy	GEM1031	T0	71	NA	White	21.79	7	NA	PAST	1	No	No
yn006_2	cancer	GYN6006	T1	55	Endometrial	Black	28.5	NA	3	NA	NA	Yes	NA
gm135_0	cancer	GEM1135	T0	71	Endometrial	Black	30.8	7	1	NEVER	1	Yes	No
yn008_1	cancer	GYN6008	T1	63	Endometrial	Black	44.2	NA	2	NA	NA	Yes	NA
yn008_2	cancer	GYN6008	T2	63	Endometrial	Black	44.2	NA	2	NA	NA	Yes	NA
yn008_3	cancer	GYN6008	T3	63	Endometrial	Black	44.2	NA	2	NA	NA	No	NA
gm121_0	cancer	GEM1121	T0	72	Endometrial	Black	46.4	6	3	NA	NA	NA	Yes
gm082_0	cancer	GEM1082	T0	72	Endometrial	Black	37.55	6	1	PAST	NA	Yes	No
yn010_2	cancer	GYN6010	T1	56	Endometrial	Hispanic	31	NA	1	NA	NA	Yes	NA
yn010_3	cancer	GYN6010	T3	56	Endometrial	Hispanic	31	NA	1	NA	NA	Yes	NA
gm014_0	healthy	GEM1014	T0	72	NA	White	18.47	5	NA	NEVER	2	NA	Yes
gm032_0	healthy	GEM1032	T0	72	NA	White	26.29	NA	NA	PAST	3	NA	Yes
gm002_0	healthy	GEM1002	T0	73	NA	White	20.85	4	NA	NEVER	2	Yes	Yes
yn013_1	cancer	GYN6013	T1	42	Cervical	Black	24.1	NA	1	NA	NA	Yes	NA
yn013_2	cancer	GYN6013	T2	42	Cervical	Black	24.1	NA	1	NA	NA	Yes	NA
yn013_3	cancer	GYN6013	T3	42	Cervical	Black	24.1	NA	1	NA	NA	Yes	NA
gm116_0	cancer	GEM1116	T0	74	Endometrial	White	35.86	7	1	NEVER	1	Yes	No
yn015_1	cancer	GYN6015	T1	35	Cervical	White	43.2	NA	1	NA	NA	No	NA
yn015_2	cancer	GYN6015	T2	35	Cervical	White	43.2	NA	1	NA	NA	Yes	NA
yn015_3	cancer	GYN6015	T3	35	Cervical	White	43.2	NA	1	NA	NA	Yes	NA
gm045_0	healthy	GEM1045	T0	74	NA	Black	27.8	5	NA	NEVER	1	Yes	Yes
yn028_0	cancer	GYN6028	T0	74	Endometrial	Black	27.57	NA	2	NA	NA	Yes	NA
yn022_1	cancer	GYN6022	T1	44	Cervical	Black	31.62	NA	2	NA	NA	Yes	NA
yn022_2	cancer	GYN6022	T2	44	Cervical	Black	32.62	NA	2	NA	NA	Yes	NA
yn022_3	cancer	GYN6022	T3	44	Cervical	Black	33.62	NA	2	NA	NA	Yes	NA
gm028_0	healthy	GEM1028	T0	75	NA	White	25.77	7	NA	NEVER	3	Yes	No
yn023_1	cancer	GYN6023	T1	32	Cervical	White	26.14	NA	3	NA	NA	Yes	NA
yn023_2	cancer	GYN6023	T2	32	Cervical	White	26.14	NA	3	NA	NA	Yes	NA
yn023_3	cancer	GYN6023	T3	32	Cervical	White	26.14	NA	3	NA	NA	Yes	NA
gm129_0	cancer	GEM1129	T0	79	Endometrial	Asian	30.11	6	1	NEVER	1	No	No
gm131_0	cancer	GEM1131	T0	80	Endometrial	White	28.29	6	1	PAST	1	Yes	Yes
gm134_0	cancer	GEM1134	T0	82	Endometrial	Black	31.78	7	NA	PAST	1	No	No

## Sheet: Sup Table 2
	Supplementary Table 2: Associations of vaginal microbiome stability (Average Bray-Curtis distances of four time points throughout a year) with sociodemographic and clinical metadata.
	Community Stability	High	Intermediate	Low	P-value
	BCA	[0-0.5)	[0.5-0.75)	[0.75-1]			Community Stability	High	Intermediate	Low	P-value
	Demographics/Clinical						BCA	[0-0.5)	[0.5-0.75)	[0.75-1]
	Cohort				0.0453		Practices
	Cancer	4	6	15			Douching				0.0341
	Healthy	9	13	5			Never	11	12	11
	Age				0.2981		Occasionally	0	5	2
	32-40	0	1	1			Often	0	1	2
	40-50	3	0	3			Topical estrogen				0.0213
	50-60	9	3	7			Never	8	13	15
	60-75	1	15	9			Occasionally	3	1	0
	Ethnicity				0.1566		Often	0	4	1
	Caucasian	5	10	14			Antibiotics				0.123
	African American	8	9	6			Never	10	12	14
	Cancer Therapy				0.128		Occasionally	3	5	4
	Surgery	3/13	3/19	9/20			Often	0	2	2
	Chemo	2/13	0/19	11/20			Smoking				0.554
	Radiation	4/13	6/19	15/20			Never	11	11	13
	None	9/13	13/19	5/20			Past	2	7	6
	BMI				0.078		Current	0	1	1
	underweight	0	1	1			HRT ever				0.091
	normal	3	5	4				6/13	9/19	3/20
	oberweight	3	7	5			Symptoms
	obese	7	6	10			Itching				0.8982
	Education				0.154		Never	8	12	13
	high school	4	4	8			Occasionally	2	6	3
	some college	5	10	8			Often	1	0	0
	college graduate	4	5	4			Dryness				0.00421
	Marital Status				0.265		Never	7	7	10
	Married	7	10	8			Occasionally	1	10	6
	Widowed/Seperated	6	9	12			Often	3	1	0
	pH				0.044		Discharge				0.0345
	normal (4-5)	8	5	8			Never	8	13	11
	basic (5+)	3	12	8			Occasionally	3	7	6
							Often	0	0	0
							Yeast				0.289
							Never	8	16	16
							Occasionally	2	2	0
							Often	0	0	0
							Bleeding				0.431
							Never	11	16	14
							Occasionally	0	2	2
							Often	0	0	0

## Sheet: Sup Table 3
	Supplementary Table 3. Associations of vaginal microbiome resilience (Bray-Curtis distances between T0 and T3 ) with sociodemographic and clinical metadata.
	Community Stability	High	Intermediate	Low	P-value
	BCA	[0-0.5)	[0.5-0.75)	[0.75-1]			Community Stability	High	Intermediate	Low	P-value
	Demographics/Clinical						BCA	[0-0.5)	[0.5-0.75)	[0.75-1]
	Cohort				0.043		Practices
	Cancer	0	4	16			Douching				0.0922
	Healthy	10	7	10			Never	8	9	17
	Age				0.134		Occasionally	2	2	4
	32-40	0	0	0			Often	0	0	2
	40-50	0	0	4			Topical estrogen				0.0273
	50-60	1	3	8			Never	6	7	23
	60-75	9	8	14			Occasionally	1	4	1
	Ethnicity				0.133		Often	3	4	0
	Caucasian	8	9	10			Antibiotics				0.123
	African American	2	2	16			Never	5	8	18
	Cancer Therapy				0.2		Occasionally	4	3	8
	Surgery	0/10	2/11	10/26			Often	1	0	0
	Chemo	0/10	1/11	8/26			Smoking				0.4311
	Radiation	0/10	4/11	16/26			Never	0	6	18
	None	10/10	7/11	10/26			Past	5	3	7
	BMI				0.431		Current	4	2	0
	underweight	1	1	0			HRT ever				0.431
	normal	4	3	4				7/10	7/11	4/24
	oberweight	3	3	8			Symptoms
	obese	2	4	14			Itching				0.782
	Education				0.333		Never	5	7	21
	high school	0	4	4			Occasionally	4	4	3
	some college	7	3	13			Often	1	0	0
	college graduate	2	4	6			Dryness				0.044
	Marital Status				0.321		Never	1	5	16
	Married	5	10	11			Occasionally	6	6	5
	Widowed/Seperated	4	9	14			Often	1	1	3
	pH				0.342		Discharge				0.331
	normal (4-5)	6	5	11			Never	10	6	16
	basic (5+)	4	12	13			Occasionally	0	4	8
							Often	0	0	0
							Yeast				0.321
							Never	9	8	23
							Occasionally	1	2	1
							Often	0	0	0
							Bleeding				0.421
							Never	10	8	22
							Occasionally	0	2	2
							Often	0	0	0

## Sheet: Sup Table 4 
	Supplementary Table 4. Associations of vaginal microbiome resistance (Bray-Curtis distances between T0 and T1 ) with sociodemographic and clinical metadata.
	Community Stability	High	Intermediate	Low	P-value
	BCA	[0-0.5)	[0.5-0.75)	[0.75-1]			Community Stability	High	Intermediate	Low	P-value
	Demographics/Clinical						BCA	[0-0.5)	[0.5-0.75)	[0.75-1]
	Cohort				0.123		Practices
	Cancer	7	6	12			Douching				0.323
	Healthy	7	5	14			Never	10	8	16
	Age				0.134		Occasionally	2	2	4
	32-40	1	0	1			Often	0	1	1
	40-50	1	0	3			Topical estrogen				0.323
	50-60	4	4	6			Never	8	10	18
	60-75	9	7	16			Occasionally	1	1	4
	Ethnicity				0.133		Often	3	4	0
	Caucasian	12	7	11			Antibiotics				0.123
	African American	3	4	15			Never	11	8	17
	Cancer Therapy				0.2		Occasionally	2	3	9
	Surgery	4/14	2/11	8/26			Often	3	0	0
	Chemo	6/14	4/11	6/26			Smoking				0.4311
	Radiation	7/14	6/11	12/26			Never	10	8	15
	None	7/14	5/11	14/26			Past	4	1	10
	BMI				0.431		Current	1	1	0
	underweight	1	1	1			HRT ever				0.431
	normal	3	3	7				6/14	4/11	9/22
	oberweight	6	3	5			Symptoms
	obese	5	4	13			Itching				0.782
	Education				0.333		Never	9	7	17
	high school	2	2	4			Occasionally	2	5	5
	some college	7	6	10			Often	1	0	0
	college graduate	3	2	7			Dryness				0.0471
	Marital Status				0.321		Never	6	5	13
	Married	10	3	10			Occasionally	4	4	9
	Widowed/Seperated	5	6	15			Often	2	2	0
	pH				0.039		Discharge				0.331
	normal (4-5)	4	5	12			Never	11	6	14
	basic (5+)	7	6	10			Occasionally	1	4	8
							Often	0	0	0
							Yeast				0.032
							Never	11	9	21
							Occasionally	1	2	1
							Often	0	0	0
							Bleeding				0.421
							Never	11	10	19
							Occasionally	1	1	2
							Often	0	0	0
